# Supplementary material for: Comparative analysis of machine-learning methods for prediction of pilot performance during startle events from neuropsychophysiological features of stress resilience and cognitive task scores
Source: Front Physiol. 2026 Jul 10;17:1879388. doi: 10.3389/fphys.2026.1879388 (PMC13395618; doi:10.3389/fphys.2026.1879388)
Supplement: Supplementary file 2 [file Table1.xlsx]

## Sheet: Overview
Supplementary Table S1. Selected features and selection frequency
Approach 2 model-specific domain-balanced feature selection. Feature names are shown using the manuscript/paper notation throughout.
Notes
One sheet is provided for each uploaded model family. Each sheet contains a feature-selection frequency table followed by selected features for each LOOCV fold.
Selection frequency = number of LOOCV folds in which the feature was selected for that model/domain.
The kNN sheet contains all k values available in the uploaded export. You can filter to the best k used in the final manuscript if preferred.
MRA selected features were added from the user-provided fixed MRA feature list. These features were used as fixed inputs across models in Approach 1; model-specific Approach 2 exports are shown separately.
Model family/model	Present in uploaded tables?	Comment
MRA	Yes
Ridge	Yes
LASSO	Yes
Decision tree	Yes
Random forest	Yes
GBM	Yes
SVR linear	Yes
SVR polynomial	Yes
SVR RBF	Yes
kNN k=2	Yes	Included as k-specific kNN model; filter to best k if desired.
kNN k=5	Yes	Included as k-specific kNN model; filter to best k if desired.
kNN k=7	Yes	Included as k-specific kNN model; filter to best k if desired.
kNN k=10	Yes	Included as k-specific kNN model; filter to best k if desired.
kNN k=14	Yes	Included as k-specific kNN model; filter to best k if desired.
RVFLN	Yes
RegNN	Yes
Polynomial regression	Yes
Bayesian Ridge	Yes
Bagging NN	Yes

## Sheet: MRA
MRA selected features and selection frequency
MRA-selected features; these are the same feature inputs used for all models in Approach 1.
Selection frequency
Family	Model	Domain	Feature	Selection count	Selection frequency (%)
MRA	MRA	Resting	RSA₄	10	66.6667
MRA	MRA	Resting	BR	3	20
MRA	MRA	Resting	RSA₂	2	13.3333
MRA	MRA	Startle	SH_EMG	15	100
MRA	MRA	Recovery	IBI_recov	15	100
MRA	MRA	Cognitive	dStroopTones	13	86.6667
MRA	MRA	Cognitive	PVSAT	2	13.3333
Selected features by LOOCV fold
Family	Fold	Model	Resting	Startle	Recovery	Cognitive
MRA	1	MRA	RSA₂	SH_EMG	IBI_recov	dStroopTones
MRA	2	MRA	RSA₄	SH_EMG	IBI_recov	dStroopTones
MRA	3	MRA	RSA₄	SH_EMG	IBI_recov	dStroopTones
MRA	4	MRA	RSA₄	SH_EMG	IBI_recov	dStroopTones
MRA	5	MRA	RSA₄	SH_EMG	IBI_recov	dStroopTones
MRA	6	MRA	RSA₄	SH_EMG	IBI_recov	dStroopTones
MRA	7	MRA	BR	SH_EMG	IBI_recov	PVSAT
MRA	8	MRA	RSA₄	SH_EMG	IBI_recov	dStroopTones
MRA	9	MRA	RSA₄	SH_EMG	IBI_recov	dStroopTones
MRA	10	MRA	BR	SH_EMG	IBI_recov	dStroopTones
MRA	11	MRA	RSA₄	SH_EMG	IBI_recov	dStroopTones
MRA	12	MRA	RSA₄	SH_EMG	IBI_recov	PVSAT
MRA	13	MRA	BR	SH_EMG	IBI_recov	dStroopTones
MRA	14	MRA	RSA₄	SH_EMG	IBI_recov	dStroopTones
MRA	15	MRA	RSA₂	SH_EMG	IBI_recov	dStroopTones

## Sheet: Ridge and LASSO
Ridge and LASSO — feature selection frequency and fold-level selected features
Selection frequency
Model	Domain	Feature	Selection count	Selection frequency (%)
LASSO	Cognitive	dStroopTones	13	86.6667
LASSO	Cognitive	PVSAT	2	13.3333
LASSO	Recovery	IBI_recov	15	100
LASSO	Resting	RSA₄	10	66.6667
LASSO	Resting	BR	3	20
LASSO	Resting	RMSSD	1	6.66667
LASSO	Resting	RSA₂	1	6.66667
LASSO	Startle	SH_EMG	15	100
Ridge	Cognitive	dStroopTones	13	86.6667
Ridge	Cognitive	PVSAT	2	13.3333
Ridge	Recovery	IBI_recov	15	100
Ridge	Resting	RSA₄	10	66.6667
Ridge	Resting	BR	3	20
Ridge	Resting	RSA₂	2	13.3333
Ridge	Startle	SH_EMG	15	100
Selected features by LOOCV fold
Fold	Model	Resting	Startle	Recovery	Cognitive
1	Ridge	RSA₂	SH_EMG	IBI_recov	dStroopTones
2	Ridge	RSA₄	SH_EMG	IBI_recov	dStroopTones
3	Ridge	RSA₄	SH_EMG	IBI_recov	dStroopTones
4	Ridge	RSA₄	SH_EMG	IBI_recov	dStroopTones
5	Ridge	RSA₄	SH_EMG	IBI_recov	dStroopTones
6	Ridge	RSA₄	SH_EMG	IBI_recov	dStroopTones
7	Ridge	BR	SH_EMG	IBI_recov	PVSAT
8	Ridge	RSA₄	SH_EMG	IBI_recov	dStroopTones
9	Ridge	RSA₄	SH_EMG	IBI_recov	dStroopTones
10	Ridge	BR	SH_EMG	IBI_recov	dStroopTones
11	Ridge	RSA₄	SH_EMG	IBI_recov	dStroopTones
12	Ridge	RSA₄	SH_EMG	IBI_recov	PVSAT
13	Ridge	BR	SH_EMG	IBI_recov	dStroopTones
14	Ridge	RSA₄	SH_EMG	IBI_recov	dStroopTones
15	Ridge	RSA₂	SH_EMG	IBI_recov	dStroopTones
1	LASSO	RSA₂	SH_EMG	IBI_recov	dStroopTones
2	LASSO	RSA₄	SH_EMG	IBI_recov	dStroopTones
3	LASSO	RSA₄	SH_EMG	IBI_recov	dStroopTones
4	LASSO	RSA₄	SH_EMG	IBI_recov	dStroopTones
5	LASSO	RSA₄	SH_EMG	IBI_recov	dStroopTones
6	LASSO	RSA₄	SH_EMG	IBI_recov	dStroopTones
7	LASSO	RMSSD	SH_EMG	IBI_recov	PVSAT
8	LASSO	RSA₄	SH_EMG	IBI_recov	dStroopTones
9	LASSO	RSA₄	SH_EMG	IBI_recov	dStroopTones
10	LASSO	BR	SH_EMG	IBI_recov	dStroopTones
11	LASSO	RSA₄	SH_EMG	IBI_recov	dStroopTones
12	LASSO	RSA₄	SH_EMG	IBI_recov	PVSAT
13	LASSO	BR	SH_EMG	IBI_recov	dStroopTones
14	LASSO	RSA₄	SH_EMG	IBI_recov	dStroopTones
15	LASSO	BR	SH_EMG	IBI_recov	dStroopTones

## Sheet: SVR models
SVR models — feature selection frequency and fold-level selected features
Selection frequency
Model	Domain	Feature	Selection count	Selection frequency (%)
SVR RBF	Cognitive	PVSAT	14	93.3333
SVR RBF	Cognitive	dStroopTones	1	6.66667
SVR RBF	Recovery	IBI_recov	11	73.3333
SVR RBF	Recovery	BRV_react	1	6.66667
SVR RBF	Recovery	BRV_recov	1	6.66667
SVR RBF	Recovery	IBI_react	1	6.66667
SVR RBF	Recovery	SMNA_recov	1	6.66667
SVR RBF	Resting	BA	11	73.3333
SVR RBF	Resting	RSA₃	2	13.3333
SVR RBF	Resting	RSA_PCA	1	6.66667
SVR RBF	Resting	RMSnSD	1	6.66667
SVR RBF	Startle	SH_EDA	11	73.3333
SVR RBF	Startle	SH_EMG	3	20
SVR RBF	Startle	FPS_EDA	1	6.66667
SVR linear	Cognitive	dStroopTones	13	86.6667
SVR linear	Cognitive	PVSAT	2	13.3333
SVR linear	Recovery	IBI_recov	15	100
SVR linear	Resting	RSA₄	8	53.3333
SVR linear	Resting	BR	4	26.6667
SVR linear	Resting	RSA₂	2	13.3333
SVR linear	Resting	RSA₁	1	6.66667
SVR linear	Startle	SH_EMG	15	100
SVR polynomial	Cognitive	StroopColours	9	60
SVR polynomial	Cognitive	PVSAT	2	13.3333
SVR polynomial	Cognitive	dStroopColours	2	13.3333
SVR polynomial	Cognitive	MOT	1	6.66667
SVR polynomial	Cognitive	dStroopTones	1	6.66667
SVR polynomial	Recovery	SMNA_react	5	33.3333
SVR polynomial	Recovery	BR_recov	3	20
SVR polynomial	Recovery	RSA_react	3	20
SVR polynomial	Recovery	RSA_recov	2	13.3333
SVR polynomial	Recovery	BRV_recov	1	6.66667
SVR polynomial	Recovery	BR_react	1	6.66667
SVR polynomial	Resting	BA	6	40
SVR polynomial	Resting	BR	3	20
SVR polynomial	Resting	RMSSD	2	13.3333
SVR polynomial	Resting	IBI	1	6.66667
SVR polynomial	Resting	RSA_PCA	1	6.66667
SVR polynomial	Resting	RSA₃	1	6.66667
SVR polynomial	Resting	RSA₄	1	6.66667
SVR polynomial	Startle	SH_EMG	7	46.6667
SVR polynomial	Startle	SR_EMG	3	20
SVR polynomial	Startle	FPS_EMG	2	13.3333
SVR polynomial	Startle	FPS_EDA	1	6.66667
SVR polynomial	Startle	PPI_EDA	1	6.66667
SVR polynomial	Startle	SR_EDA	1	6.66667
Selected features by LOOCV fold
Fold	Model	Kernel	Resting	Startle	Recovery	Cognitive
1	SVR linear	linear	RSA₂	SH_EMG	IBI_recov	dStroopTones
2	SVR linear	linear	RSA₄	SH_EMG	IBI_recov	dStroopTones
3	SVR linear	linear	BR	SH_EMG	IBI_recov	dStroopTones
4	SVR linear	linear	RSA₄	SH_EMG	IBI_recov	dStroopTones
5	SVR linear	linear	BR	SH_EMG	IBI_recov	dStroopTones
6	SVR linear	linear	RSA₄	SH_EMG	IBI_recov	dStroopTones
7	SVR linear	linear	RSA₁	SH_EMG	IBI_recov	PVSAT
8	SVR linear	linear	RSA₄	SH_EMG	IBI_recov	dStroopTones
9	SVR linear	linear	RSA₄	SH_EMG	IBI_recov	dStroopTones
10	SVR linear	linear	BR	SH_EMG	IBI_recov	dStroopTones
11	SVR linear	linear	RSA₄	SH_EMG	IBI_recov	dStroopTones
12	SVR linear	linear	RSA₄	SH_EMG	IBI_recov	PVSAT
13	SVR linear	linear	BR	SH_EMG	IBI_recov	dStroopTones
14	SVR linear	linear	RSA₄	SH_EMG	IBI_recov	dStroopTones
15	SVR linear	linear	RSA₂	SH_EMG	IBI_recov	dStroopTones
1	SVR polynomial	polynomial	RSA₃	SH_EMG	RSA_recov	StroopColours
2	SVR polynomial	polynomial	IBI	SR_EMG	RSA_react	StroopColours
3	SVR polynomial	polynomial	BA	FPS_EMG	BR_recov	StroopColours
4	SVR polynomial	polynomial	RSA₄	SH_EMG	SMNA_react	StroopColours
5	SVR polynomial	polynomial	BA	SR_EMG	BR_recov	PVSAT
6	SVR polynomial	polynomial	RMSSD	SH_EMG	RSA_react	StroopColours
7	SVR polynomial	polynomial	BA	FPS_EDA	SMNA_react	StroopColours
8	SVR polynomial	polynomial	BA	SH_EMG	SMNA_react	StroopColours
9	SVR polynomial	polynomial	BA	SH_EMG	SMNA_react	StroopColours
10	SVR polynomial	polynomial	BR	SH_EMG	SMNA_react	StroopColours
11	SVR polynomial	polynomial	BR	SR_EDA	BR_recov	MOT
12	SVR polynomial	polynomial	RMSSD	FPS_EMG	BRV_recov	PVSAT
13	SVR polynomial	polynomial	BA	SR_EMG	RSA_react	dStroopColours
14	SVR polynomial	polynomial	BR	PPI_EDA	BR_react	dStroopTones
15	SVR polynomial	polynomial	RSA_PCA	SH_EMG	RSA_recov	dStroopColours
1	SVR RBF	gaussian	RSA_PCA	SH_EDA	IBI_recov	PVSAT
2	SVR RBF	gaussian	BA	SH_EDA	IBI_recov	PVSAT
3	SVR RBF	gaussian	BA	SH_EDA	SMNA_recov	PVSAT
4	SVR RBF	gaussian	BA	SH_EDA	IBI_recov	PVSAT
5	SVR RBF	gaussian	RSA₃	SH_EDA	IBI_recov	PVSAT
6	SVR RBF	gaussian	BA	SH_EDA	IBI_recov	PVSAT
7	SVR RBF	gaussian	BA	SH_EMG	IBI_recov	PVSAT
8	SVR RBF	gaussian	BA	SH_EDA	IBI_recov	PVSAT
9	SVR RBF	gaussian	BA	SH_EMG	IBI_recov	PVSAT
10	SVR RBF	gaussian	BA	SH_EDA	IBI_react	PVSAT
11	SVR RBF	gaussian	BA	SH_EMG	IBI_recov	PVSAT
12	SVR RBF	gaussian	RMSnSD	FPS_EDA	BRV_recov	dStroopTones
13	SVR RBF	gaussian	BA	SH_EDA	IBI_recov	PVSAT
14	SVR RBF	gaussian	BA	SH_EDA	BRV_react	PVSAT
15	SVR RBF	gaussian	RSA₃	SH_EDA	IBI_recov	PVSAT

## Sheet: Tree-based models
Tree-based models — feature selection frequency and fold-level selected features
Selection frequency
Model	Domain	Feature	Selection count	Selection frequency (%)
Decision tree	Cognitive	StroopColours	11	73.3333
Decision tree	Cognitive	dStroopColours	2	13.3333
Decision tree	Cognitive	dStroopTones	1	6.66667
Decision tree	Cognitive	dStroopTones	1	6.66667
Decision tree	Recovery	RSA_react	7	46.6667
Decision tree	Recovery	SMNA_react	3	20
Decision tree	Recovery	BRV_recov	2	13.3333
Decision tree	Recovery	BR_react	1	6.66667
Decision tree	Recovery	RSA_recov	1	6.66667
Decision tree	Recovery	SMNA_recov	1	6.66667
Decision tree	Resting	BR	6	40
Decision tree	Resting	RSA₃	3	20
Decision tree	Resting	RMSSD	2	13.3333
Decision tree	Resting	RSA₄	2	13.3333
Decision tree	Resting	IBI	1	6.66667
Decision tree	Resting	RSA₁	1	6.66667
Decision tree	Startle	FPS_EMG	6	40
Decision tree	Startle	SR_EDA	4	26.6667
Decision tree	Startle	FPS_EDA	2	13.3333
Decision tree	Startle	SH_EMG	1	6.66667
Decision tree	Startle	PPI_EDA	1	6.66667
Decision tree	Startle	SR_EMG	1	6.66667
GBM	Cognitive	PVSAT	8	53.3333
GBM	Cognitive	MOT	2	13.3333
GBM	Cognitive	dStroopTones	2	13.3333
GBM	Cognitive	StroopColours	2	13.3333
GBM	Cognitive	dStroopColours	1	6.66667
GBM	Recovery	RSA_react	5	33.3333
GBM	Recovery	IBI_recov	4	26.6667
GBM	Recovery	BR_react	1	6.66667
GBM	Recovery	BR_recov	1	6.66667
GBM	Recovery	IBI_react	1	6.66667
GBM	Recovery	RSA_recov	1	6.66667
GBM	Recovery	SMNA_react	1	6.66667
GBM	Recovery	SMNA_recov	1	6.66667
GBM	Resting	BA	11	73.3333
GBM	Resting	BR	1	6.66667
GBM	Resting	RSA_PCA	1	6.66667
GBM	Resting	RMSSD	1	6.66667
GBM	Resting	RSA₃	1	6.66667
GBM	Startle	SH_EMG	6	40
GBM	Startle	SR_EMG	6	40
GBM	Startle	FPS_EMG	1	6.66667
GBM	Startle	SH_EDA	1	6.66667
GBM	Startle	SR_EDA	1	6.66667
Random forest	Cognitive	PVSAT	7	46.6667
Random forest	Cognitive	StroopColours	4	26.6667
Random forest	Cognitive	dStroopTones	3	20
Random forest	Cognitive	dStroopColours	1	6.66667
Random forest	Recovery	BR_recov	6	40
Random forest	Recovery	IBI_recov	3	20
Random forest	Recovery	RSA_recov	2	13.3333
Random forest	Recovery	BRV_react	1	6.66667
Random forest	Recovery	RSA_react	1	6.66667
Random forest	Recovery	SMNA_react	1	6.66667
Random forest	Recovery	SMNA_recov	1	6.66667
Random forest	Resting	BA	11	73.3333
Random forest	Resting	BR	2	13.3333
Random forest	Resting	IBI	1	6.66667
Random forest	Resting	RSA₃	1	6.66667
Random forest	Startle	SH_EMG	12	80
Random forest	Startle	PPI_EDA	1	6.66667
Random forest	Startle	SR_EDA	1	6.66667
Random forest	Startle	SR_EMG	1	6.66667
Selected features by LOOCV fold
Fold	Model	Resting	Startle	Recovery	Cognitive
1	Decision tree	RSA₃	SR_EDA	RSA_recov	StroopColours
2	Decision tree	BR	FPS_EMG	SMNA_react	StroopColours
3	Decision tree	BR	FPS_EMG	SMNA_react	StroopColours
4	Decision tree	BR	FPS_EMG	SMNA_react	StroopColours
5	Decision tree	BR	FPS_EMG	RSA_react	StroopColours
6	Decision tree	BR	FPS_EMG	BRV_recov	dStroopColours
7	Decision tree	RSA₁	FPS_EDA	SMNA_recov	dStroopColours
8	Decision tree	RMSSD	SR_EMG	RSA_react	StroopColours
9	Decision tree	RSA₄	FPS_EDA	RSA_react	StroopColours
10	Decision tree	IBI	SR_EDA	RSA_react	StroopColours
11	Decision tree	RSA₃	SR_EDA	RSA_react	StroopColours
12	Decision tree	BR	SR_EDA	BRV_recov	dStroopTones
13	Decision tree	RMSSD	FPS_EMG	RSA_react	StroopColours
14	Decision tree	RSA₄	PPI_EDA	RSA_react	StroopColours
15	Decision tree	RSA₃	SH_EMG	BR_react	dStroopTones
1	Random forest	BA	SH_EMG	RSA_recov	PVSAT
2	Random forest	BA	SH_EMG	BR_recov	dStroopTones
3	Random forest	BA	SH_EMG	BR_recov	PVSAT
4	Random forest	BA	SR_EMG	BR_recov	PVSAT
5	Random forest	BA	SH_EMG	SMNA_recov	StroopColours
6	Random forest	IBI	SH_EMG	IBI_recov	PVSAT
7	Random forest	BA	SH_EMG	BR_recov	PVSAT
8	Random forest	BA	SH_EMG	BR_recov	PVSAT
9	Random forest	BR	SH_EMG	RSA_recov	dStroopTones
10	Random forest	BR	SR_EDA	IBI_recov	dStroopTones
11	Random forest	RSA₃	SH_EMG	IBI_recov	PVSAT
12	Random forest	BA	PPI_EDA	SMNA_react	StroopColours
13	Random forest	BA	SH_EMG	BR_recov	StroopColours
14	Random forest	BA	SH_EMG	BRV_react	dStroopColours
15	Random forest	BA	SH_EMG	RSA_react	StroopColours
1	GBM	RSA₃	SH_EMG	SMNA_react	MOT
2	GBM	BA	SH_EMG	RSA_react	dStroopTones
3	GBM	BA	SH_EDA	BR_recov	PVSAT
4	GBM	BA	SR_EMG	RSA_react	PVSAT
5	GBM	BA	SH_EMG	RSA_react	PVSAT
6	GBM	BA	SR_EMG	IBI_recov	PVSAT
7	GBM	BA	SH_EMG	RSA_react	PVSAT
8	GBM	BA	SR_EMG	RSA_react	PVSAT
9	GBM	BA	SR_EMG	IBI_recov	MOT
10	GBM	BA	SH_EMG	IBI_react	StroopColours
11	GBM	BR	SR_EMG	IBI_recov	PVSAT
12	GBM	BA	SR_EDA	BR_react	PVSAT
13	GBM	BA	SR_EMG	SMNA_recov	StroopColours
14	GBM	RMSSD	SH_EMG	IBI_recov	dStroopTones
15	GBM	RSA_PCA	FPS_EMG	RSA_recov	dStroopColours

## Sheet: kNN models
kNN models — feature selection frequency and fold-level selected features
Selection frequency
Model	Domain	Feature	Selection count	Selection frequency (%)
kNN k=10	Cognitive	dStroopTones	11	73.3333
kNN k=10	Cognitive	PVSAT	3	20
kNN k=10	Cognitive	StroopColours	1	6.66667
kNN k=10	Recovery	IBI_recov	8	53.3333
kNN k=10	Recovery	RSA_react	2	13.3333
kNN k=10	Recovery	SMNA_recov	2	13.3333
kNN k=10	Recovery	BRV_recov	1	6.66667
kNN k=10	Recovery	BR_recov	1	6.66667
kNN k=10	Recovery	SMNA_react	1	6.66667
kNN k=10	Resting	RSA₄	5	33.3333
kNN k=10	Resting	BR	3	20
kNN k=10	Resting	BA	2	13.3333
kNN k=10	Resting	IBI	2	13.3333
kNN k=10	Resting	RSA_PCA	2	13.3333
kNN k=10	Resting	RMSnSD	1	6.66667
kNN k=10	Startle	SH_EMG	13	86.6667
kNN k=10	Startle	PPI_EMG	1	6.66667
kNN k=10	Startle	SR_EMG	1	6.66667
kNN k=14	Cognitive	dStroopTones	10	66.6667
kNN k=14	Cognitive	PVSAT	3	20
kNN k=14	Cognitive	dStroopColours	1	6.66667
kNN k=14	Cognitive	StroopColours	1	6.66667
kNN k=14	Recovery	RSA_react	5	33.3333
kNN k=14	Recovery	SMNA_react	4	26.6667
kNN k=14	Recovery	IBI_recov	3	20
kNN k=14	Recovery	SMNA_recov	2	13.3333
kNN k=14	Recovery	BR_recov	1	6.66667
kNN k=14	Resting	BA	7	46.6667
kNN k=14	Resting	BR	3	20
kNN k=14	Resting	RMSSD	2	13.3333
kNN k=14	Resting	IBI	1	6.66667
kNN k=14	Resting	RSA_PCA	1	6.66667
kNN k=14	Resting	RSA₄	1	6.66667
kNN k=14	Startle	SH_EMG	13	86.6667
kNN k=14	Startle	SH_EDA	1	6.66667
kNN k=14	Startle	SR_EMG	1	6.66667
kNN k=2	Cognitive	dStroopColours	8	53.3333
kNN k=2	Cognitive	StroopColours	4	26.6667
kNN k=2	Cognitive	PVSAT	2	13.3333
kNN k=2	Cognitive	dStroopTones	1	6.66667
kNN k=2	Recovery	RSA_react	4	26.6667
kNN k=2	Recovery	IBI_recov	3	20
kNN k=2	Recovery	SMNA_react	3	20
kNN k=2	Recovery	SMNA_recov	3	20
kNN k=2	Recovery	BR_react	1	6.66667
kNN k=2	Recovery	BR_recov	1	6.66667
kNN k=2	Resting	BA	6	40
kNN k=2	Resting	RMSnSD	3	20
kNN k=2	Resting	RMSSD	2	13.3333
kNN k=2	Resting	RSA₃	2	13.3333
kNN k=2	Resting	IBI	1	6.66667
kNN k=2	Resting	RSA_PCA	1	6.66667
kNN k=2	Startle	SH_EMG	9	60
kNN k=2	Startle	FPS_EMG	5	33.3333
kNN k=2	Startle	SH_EDA	1	6.66667
kNN k=5	Cognitive	PVSAT	10	66.6667
kNN k=5	Cognitive	dStroopTones	4	26.6667
kNN k=5	Cognitive	StroopColours	1	6.66667
kNN k=5	Recovery	IBI_recov	8	53.3333
kNN k=5	Recovery	BR_recov	2	13.3333
kNN k=5	Recovery	SMNA_react	2	13.3333
kNN k=5	Recovery	BRV_react	1	6.66667
kNN k=5	Recovery	RSA_recov	1	6.66667
kNN k=5	Recovery	SMNA_recov	1	6.66667
kNN k=5	Resting	RMSSD	7	46.6667
kNN k=5	Resting	RMSnSD	2	13.3333
kNN k=5	Resting	RSA₄	2	13.3333
kNN k=5	Resting	BA	1	6.66667
kNN k=5	Resting	BR	1	6.66667
kNN k=5	Resting	IBI	1	6.66667
kNN k=5	Resting	RSA_PCA	1	6.66667
kNN k=5	Startle	SH_EMG	14	93.3333
kNN k=5	Startle	PPI_EDA	1	6.66667
kNN k=7	Cognitive	PVSAT	7	46.6667
kNN k=7	Cognitive	dStroopTones	7	46.6667
kNN k=7	Cognitive	StroopColours	1	6.66667
kNN k=7	Recovery	IBI_recov	6	40
kNN k=7	Recovery	BR_recov	5	33.3333
kNN k=7	Recovery	BRV_recov	2	13.3333
kNN k=7	Recovery	SMNA_react	1	6.66667
kNN k=7	Recovery	SMNA_recov	1	6.66667
kNN k=7	Resting	BA	5	33.3333
kNN k=7	Resting	RMSSD	3	20
kNN k=7	Resting	IBI	2	13.3333
kNN k=7	Resting	RSA_PCA	2	13.3333
kNN k=7	Resting	HR	1	6.66667
kNN k=7	Resting	RSA₃	1	6.66667
kNN k=7	Resting	RSA₄	1	6.66667
kNN k=7	Startle	SH_EMG	15	100
Selected features by LOOCV fold
Fold	Model	k	Resting	Startle	Recovery	Cognitive
1	kNN k=2	2	RSA_PCA	FPS_EMG	SMNA_react	dStroopColours
2	kNN k=2	2	BA	SH_EMG	RSA_react	dStroopTones
3	kNN k=2	2	BA	SH_EMG	SMNA_recov	dStroopColours
4	kNN k=2	2	BA	SH_EMG	SMNA_recov	dStroopColours
5	kNN k=2	2	BA	SH_EMG	SMNA_recov	dStroopColours
6	kNN k=2	2	BA	SH_EMG	IBI_recov	dStroopColours
7	kNN k=2	2	RMSSD	FPS_EMG	RSA_react	PVSAT
8	kNN k=2	2	RMSnSD	FPS_EMG	RSA_react	StroopColours
9	kNN k=2	2	RMSnSD	SH_EMG	RSA_react	StroopColours
10	kNN k=2	2	BA	SH_EMG	BR_recov	dStroopColours
11	kNN k=2	2	RSA₃	FPS_EMG	SMNA_react	PVSAT
12	kNN k=2	2	RMSnSD	FPS_EMG	SMNA_react	StroopColours
13	kNN k=2	2	IBI	SH_EMG	IBI_recov	dStroopColours
14	kNN k=2	2	RMSSD	SH_EMG	IBI_recov	StroopColours
15	kNN k=2	2	RSA₃	SH_EDA	BR_react	dStroopColours
1	kNN k=5	5	RMSnSD	SH_EMG	SMNA_react	PVSAT
2	kNN k=5	5	RSA₄	SH_EMG	IBI_recov	dStroopTones
3	kNN k=5	5	RMSSD	SH_EMG	IBI_recov	PVSAT
4	kNN k=5	5	RMSSD	SH_EMG	IBI_recov	PVSAT
5	kNN k=5	5	RSA_PCA	SH_EMG	BR_recov	PVSAT
6	kNN k=5	5	IBI	SH_EMG	IBI_recov	dStroopTones
7	kNN k=5	5	RMSSD	SH_EMG	SMNA_recov	PVSAT
8	kNN k=5	5	RMSSD	SH_EMG	IBI_recov	PVSAT
9	kNN k=5	5	RMSSD	SH_EMG	IBI_recov	PVSAT
10	kNN k=5	5	BA	SH_EMG	BR_recov	PVSAT
11	kNN k=5	5	RSA₄	SH_EMG	IBI_recov	dStroopTones
12	kNN k=5	5	RMSnSD	PPI_EDA	SMNA_react	StroopColours
13	kNN k=5	5	RMSSD	SH_EMG	IBI_recov	PVSAT
14	kNN k=5	5	RMSSD	SH_EMG	BRV_react	PVSAT
15	kNN k=5	5	BR	SH_EMG	RSA_recov	dStroopTones
1	kNN k=7	7	BA	SH_EMG	SMNA_react	dStroopTones
2	kNN k=7	7	HR	SH_EMG	BRV_recov	dStroopTones
3	kNN k=7	7	BA	SH_EMG	BR_recov	PVSAT
4	kNN k=7	7	RSA₃	SH_EMG	BR_recov	PVSAT
5	kNN k=7	7	RSA_PCA	SH_EMG	IBI_recov	PVSAT
6	kNN k=7	7	IBI	SH_EMG	BRV_recov	dStroopTones
7	kNN k=7	7	RMSSD	SH_EMG	IBI_recov	PVSAT
8	kNN k=7	7	BA	SH_EMG	IBI_recov	dStroopTones
9	kNN k=7	7	RSA₄	SH_EMG	SMNA_recov	dStroopTones
10	kNN k=7	7	RSA_PCA	SH_EMG	BR_recov	dStroopTones
11	kNN k=7	7	RMSSD	SH_EMG	IBI_recov	PVSAT
12	kNN k=7	7	BA	SH_EMG	IBI_recov	StroopColours
13	kNN k=7	7	IBI	SH_EMG	BR_recov	dStroopTones
14	kNN k=7	7	RMSSD	SH_EMG	IBI_recov	PVSAT
15	kNN k=7	7	BA	SH_EMG	BR_recov	PVSAT
1	kNN k=10	10	RSA_PCA	SH_EMG	IBI_recov	dStroopTones
2	kNN k=10	10	BR	SH_EMG	RSA_react	PVSAT
3	kNN k=10	10	BR	SH_EMG	RSA_react	PVSAT
4	kNN k=10	10	RSA₄	SH_EMG	IBI_recov	dStroopTones
5	kNN k=10	10	RSA₄	SH_EMG	IBI_recov	PVSAT
6	kNN k=10	10	IBI	SH_EMG	BRV_recov	dStroopTones
7	kNN k=10	10	BA	SH_EMG	BR_recov	dStroopTones
8	kNN k=10	10	RSA₄	PPI_EMG	SMNA_recov	dStroopTones
9	kNN k=10	10	RSA₄	SH_EMG	SMNA_react	dStroopTones
10	kNN k=10	10	RSA_PCA	SH_EMG	IBI_recov	dStroopTones
11	kNN k=10	10	BA	SH_EMG	IBI_recov	dStroopTones
12	kNN k=10	10	RMSnSD	SH_EMG	IBI_recov	StroopColours
13	kNN k=10	10	IBI	SR_EMG	SMNA_recov	dStroopTones
14	kNN k=10	10	RSA₄	SH_EMG	IBI_recov	dStroopTones
15	kNN k=10	10	BR	SH_EMG	IBI_recov	dStroopTones
1	kNN k=14	14	BA	SH_EMG	SMNA_react	dStroopTones
2	kNN k=14	14	BR	SH_EMG	SMNA_react	dStroopTones
3	kNN k=14	14	BA	SH_EMG	RSA_react	dStroopTones
4	kNN k=14	14	BA	SH_EDA	SMNA_recov	PVSAT
5	kNN k=14	14	RSA₄	SH_EMG	RSA_react	dStroopTones
6	kNN k=14	14	BA	SH_EMG	BR_recov	dStroopTones
7	kNN k=14	14	RMSSD	SH_EMG	RSA_react	PVSAT
8	kNN k=14	14	BA	SH_EMG	IBI_recov	dStroopTones
9	kNN k=14	14	BR	SR_EMG	RSA_react	dStroopColours
10	kNN k=14	14	IBI	SH_EMG	IBI_recov	dStroopTones
11	kNN k=14	14	BA	SH_EMG	SMNA_react	dStroopTones
12	kNN k=14	14	BR	SH_EMG	SMNA_react	StroopColours
13	kNN k=14	14	RMSSD	SH_EMG	SMNA_recov	PVSAT
14	kNN k=14	14	BA	SH_EMG	IBI_recov	dStroopTones
15	kNN k=14	14	RSA_PCA	SH_EMG	RSA_react	dStroopTones

## Sheet: RVFLN
RVFLN — feature selection frequency and fold-level selected features
Selection frequency
Model	Domain	Feature	Selection count	Selection frequency (%)
RVFLN	Cognitive	dStroopColours	5	33.3333
RVFLN	Cognitive	StroopColours	5	33.3333
RVFLN	Cognitive	dStroopTones	3	20
RVFLN	Cognitive	PVSAT	1	6.66667
RVFLN	Cognitive	N-back	1	6.66667
RVFLN	Recovery	BR_recov	4	26.6667
RVFLN	Recovery	SMNA_react	4	26.6667
RVFLN	Recovery	IBI_recov	2	13.3333
RVFLN	Recovery	RSA_react	2	13.3333
RVFLN	Recovery	RSA_recov	2	13.3333
RVFLN	Recovery	BRV_react	1	6.66667
RVFLN	Resting	BA	4	26.6667
RVFLN	Resting	RSA₄	3	20
RVFLN	Resting	BR	2	13.3333
RVFLN	Resting	RMSSD	2	13.3333
RVFLN	Resting	RSA₁	1	6.66667
RVFLN	Resting	RMSnSD	1	6.66667
RVFLN	Resting	RSA₃	1	6.66667
RVFLN	Resting	RSA₂	1	6.66667
RVFLN	Startle	SR_EMG	5	33.3333
RVFLN	Startle	SH_EMG	4	26.6667
RVFLN	Startle	FPS_EMG	3	20
RVFLN	Startle	SH_EDA	3	20
Selected features by LOOCV fold
Fold	Model	Resting	Startle	Recovery	Cognitive
1	RVFLN	BA	SH_EMG	SMNA_react	PVSAT
2	RVFLN	RSA₄	SR_EMG	BR_recov	N-back
3	RVFLN	BA	SH_EDA	SMNA_react	dStroopColours
4	RVFLN	RSA₄	FPS_EMG	IBI_recov	StroopColours
5	RVFLN	RSA₄	SH_EMG	RSA_recov	dStroopTones
6	RVFLN	RMSSD	FPS_EMG	RSA_react	dStroopColours
7	RVFLN	RSA₁	SH_EMG	RSA_react	StroopColours
8	RVFLN	RMSnSD	SH_EDA	SMNA_react	StroopColours
9	RVFLN	BR	SR_EMG	IBI_recov	dStroopColours
10	RVFLN	BA	SH_EDA	BR_recov	dStroopTones
11	RVFLN	RSA₃	SR_EMG	BR_recov	StroopColours
12	RVFLN	BA	FPS_EMG	SMNA_react	dStroopColours
13	RVFLN	RMSSD	SH_EMG	BR_recov	dStroopTones
14	RVFLN	BR	SR_EMG	BRV_react	StroopColours
15	RVFLN	RSA₂	SR_EMG	RSA_recov	dStroopColours

## Sheet: Other models
Other models — feature selection frequency and fold-level selected features
Selection frequency
Model	Domain	Feature	Selection count	Selection frequency (%)
Bagging NN	Cognitive	dStroopTones	13	86.6667
Bagging NN	Cognitive	PVSAT	1	6.66667
Bagging NN	Cognitive	StroopColours	1	6.66667
Bagging NN	Recovery	IBI_recov	13	86.6667
Bagging NN	Recovery	SMNA_react	2	13.3333
Bagging NN	Resting	BA	8	53.3333
Bagging NN	Resting	RSA₄	6	40
Bagging NN	Resting	RMSSD	1	6.66667
Bagging NN	Startle	SH_EMG	15	100
Bayesian Ridge	Cognitive	dStroopTones	13	86.6667
Bayesian Ridge	Cognitive	PVSAT	2	13.3333
Bayesian Ridge	Recovery	IBI_recov	15	100
Bayesian Ridge	Resting	RSA₄	10	66.6667
Bayesian Ridge	Resting	BR	3	20
Bayesian Ridge	Resting	RSA₂	2	13.3333
Bayesian Ridge	Startle	SH_EMG	15	100
Polynomial regression	Cognitive	StroopColours	9	60
Polynomial regression	Cognitive	PVSAT	4	26.6667
Polynomial regression	Cognitive	dStroopColours	2	13.3333
Polynomial regression	Recovery	SMNA_react	10	66.6667
Polynomial regression	Recovery	BR_react	2	13.3333
Polynomial regression	Recovery	IBI_recov	2	13.3333
Polynomial regression	Recovery	RSA_react	1	6.66667
Polynomial regression	Resting	RMSSD	7	46.6667
Polynomial regression	Resting	RSA₄	3	20
Polynomial regression	Resting	IBI	2	13.3333
Polynomial regression	Resting	BR	1	6.66667
Polynomial regression	Resting	RMSnSD	1	6.66667
Polynomial regression	Resting	RSA₃	1	6.66667
Polynomial regression	Startle	SH_EMG	9	60
Polynomial regression	Startle	FPS_EMG	3	20
Polynomial regression	Startle	PPI_EDA	2	13.3333
Polynomial regression	Startle	SR_EMG	1	6.66667
RegNN	Cognitive	PVSAT	10	66.6667
RegNN	Cognitive	dStroopTones	3	20
RegNN	Cognitive	dStroopColours	1	6.66667
RegNN	Cognitive	StroopColours	1	6.66667
RegNN	Recovery	RSA_react	7	46.6667
RegNN	Recovery	RSA_recov	2	13.3333
RegNN	Recovery	SMNA_react	2	13.3333
RegNN	Recovery	BRV_react	1	6.66667
RegNN	Recovery	BRV_recov	1	6.66667
RegNN	Recovery	BR_react	1	6.66667
RegNN	Recovery	IBI_recov	1	6.66667
RegNN	Resting	RMSnSD	3	20
RegNN	Resting	BA	2	13.3333
RegNN	Resting	RMSSD	2	13.3333
RegNN	Resting	RSA₃	2	13.3333
RegNN	Resting	RSA₄	2	13.3333
RegNN	Resting	BR	1	6.66667
RegNN	Resting	HR	1	6.66667
RegNN	Resting	RSA_PCA	1	6.66667
RegNN	Resting	RSA₂	1	6.66667
RegNN	Startle	SR_EMG	5	33.3333
RegNN	Startle	SH_EMG	4	26.6667
RegNN	Startle	FPS_EMG	3	20
RegNN	Startle	SH_EDA	3	20
Selected features by LOOCV fold
Fold	Model	Resting	Startle	Recovery	Cognitive
1	Polynomial regression	RMSnSD	SH_EMG	SMNA_react	StroopColours
2	Polynomial regression	IBI	FPS_EMG	IBI_recov	PVSAT
3	Polynomial regression	RMSSD	SH_EMG	SMNA_react	StroopColours
4	Polynomial regression	RMSSD	SH_EMG	SMNA_react	StroopColours
5	Polynomial regression	RSA₄	PPI_EDA	RSA_react	PVSAT
6	Polynomial regression	RMSSD	SH_EMG	SMNA_react	StroopColours
7	Polynomial regression	RMSSD	SH_EMG	SMNA_react	StroopColours
8	Polynomial regression	RMSSD	SH_EMG	SMNA_react	StroopColours
9	Polynomial regression	RMSSD	SH_EMG	SMNA_react	StroopColours
10	Polynomial regression	BR	FPS_EMG	SMNA_react	PVSAT
11	Polynomial regression	RMSSD	SH_EMG	SMNA_react	StroopColours
12	Polynomial regression	RSA₄	SH_EMG	SMNA_react	StroopColours
13	Polynomial regression	IBI	FPS_EMG	IBI_recov	PVSAT
14	Polynomial regression	RSA₄	PPI_EDA	BR_react	dStroopColours
15	Polynomial regression	RSA₃	SR_EMG	BR_react	dStroopColours
1	RegNN	RSA₂	SH_EMG	RSA_recov	PVSAT
2	RegNN	HR	SR_EMG	RSA_react	dStroopTones
3	RegNN	RMSSD	SR_EMG	RSA_react	PVSAT
4	RegNN	RSA₄	SH_EDA	RSA_react	PVSAT
5	RegNN	RSA_PCA	SH_EDA	IBI_recov	PVSAT
6	RegNN	RMSSD	FPS_EMG	BRV_recov	PVSAT
7	RegNN	BA	SH_EMG	RSA_react	PVSAT
8	RegNN	RMSnSD	SR_EMG	RSA_react	PVSAT
9	RegNN	RMSnSD	SR_EMG	RSA_react	PVSAT
10	RegNN	BR	SH_EMG	SMNA_react	dStroopTones
11	RegNN	RSA₃	SR_EMG	RSA_recov	dStroopTones
12	RegNN	RMSnSD	SH_EMG	SMNA_react	StroopColours
13	RegNN	BA	SH_EDA	RSA_react	PVSAT
14	RegNN	RSA₄	FPS_EMG	BRV_react	PVSAT
15	RegNN	RSA₃	FPS_EMG	BR_react	dStroopColours
1	Bayesian Ridge	RSA₂	SH_EMG	IBI_recov	dStroopTones
2	Bayesian Ridge	RSA₄	SH_EMG	IBI_recov	dStroopTones
3	Bayesian Ridge	RSA₄	SH_EMG	IBI_recov	dStroopTones
4	Bayesian Ridge	RSA₄	SH_EMG	IBI_recov	dStroopTones
5	Bayesian Ridge	RSA₄	SH_EMG	IBI_recov	dStroopTones
6	Bayesian Ridge	RSA₄	SH_EMG	IBI_recov	dStroopTones
7	Bayesian Ridge	BR	SH_EMG	IBI_recov	PVSAT
8	Bayesian Ridge	RSA₄	SH_EMG	IBI_recov	dStroopTones
9	Bayesian Ridge	RSA₄	SH_EMG	IBI_recov	dStroopTones
10	Bayesian Ridge	BR	SH_EMG	IBI_recov	dStroopTones
11	Bayesian Ridge	RSA₄	SH_EMG	IBI_recov	dStroopTones
12	Bayesian Ridge	RSA₄	SH_EMG	IBI_recov	PVSAT
13	Bayesian Ridge	BR	SH_EMG	IBI_recov	dStroopTones
14	Bayesian Ridge	RSA₄	SH_EMG	IBI_recov	dStroopTones
15	Bayesian Ridge	RSA₂	SH_EMG	IBI_recov	dStroopTones
1	Bagging NN	BA	SH_EMG	IBI_recov	dStroopTones
2	Bagging NN	RSA₄	SH_EMG	IBI_recov	dStroopTones
3	Bagging NN	BA	SH_EMG	IBI_recov	dStroopTones
4	Bagging NN	RSA₄	SH_EMG	IBI_recov	dStroopTones
5	Bagging NN	RSA₄	SH_EMG	IBI_recov	dStroopTones
6	Bagging NN	BA	SH_EMG	IBI_recov	dStroopTones
7	Bagging NN	RMSSD	SH_EMG	IBI_recov	PVSAT
8	Bagging NN	RSA₄	SH_EMG	IBI_recov	dStroopTones
9	Bagging NN	RSA₄	SH_EMG	IBI_recov	dStroopTones
10	Bagging NN	BA	SH_EMG	SMNA_react	dStroopTones
11	Bagging NN	BA	SH_EMG	IBI_recov	dStroopTones
12	Bagging NN	BA	SH_EMG	SMNA_react	StroopColours
13	Bagging NN	BA	SH_EMG	IBI_recov	dStroopTones
14	Bagging NN	RSA₄	SH_EMG	IBI_recov	dStroopTones
15	Bagging NN	BA	SH_EMG	IBI_recov	dStroopTones

## Sheet: All frequencies
Family	Model	Domain	Feature	Selection count	Selection frequency (%)
Ridge and LASSO	LASSO	Cognitive	dStroopTones	13	86.6667
Ridge and LASSO	LASSO	Cognitive	PVSAT	2	13.3333
Ridge and LASSO	LASSO	Recovery	IBI_recov	15	100
Ridge and LASSO	LASSO	Resting	RSA₄	10	66.6667
Ridge and LASSO	LASSO	Resting	BR	3	20
Ridge and LASSO	LASSO	Resting	RMSSD	1	6.66667
Ridge and LASSO	LASSO	Resting	RSA₂	1	6.66667
Ridge and LASSO	LASSO	Startle	SH_EMG	15	100
Ridge and LASSO	Ridge	Cognitive	dStroopTones	13	86.6667
Ridge and LASSO	Ridge	Cognitive	PVSAT	2	13.3333
Ridge and LASSO	Ridge	Recovery	IBI_recov	15	100
Ridge and LASSO	Ridge	Resting	RSA₄	10	66.6667
Ridge and LASSO	Ridge	Resting	BR	3	20
Ridge and LASSO	Ridge	Resting	RSA₂	2	13.3333
Ridge and LASSO	Ridge	Startle	SH_EMG	15	100
SVR models	SVR RBF	Cognitive	PVSAT	14	93.3333
SVR models	SVR RBF	Cognitive	dStroopTones	1	6.66667
SVR models	SVR RBF	Recovery	IBI_recov	11	73.3333
SVR models	SVR RBF	Recovery	BRV_react	1	6.66667
SVR models	SVR RBF	Recovery	BRV_recov	1	6.66667
SVR models	SVR RBF	Recovery	IBI_react	1	6.66667
SVR models	SVR RBF	Recovery	SMNA_recov	1	6.66667
SVR models	SVR RBF	Resting	BA	11	73.3333
SVR models	SVR RBF	Resting	RSA₃	2	13.3333
SVR models	SVR RBF	Resting	RSA_PCA	1	6.66667
SVR models	SVR RBF	Resting	RMSnSD	1	6.66667
SVR models	SVR RBF	Startle	SH_EDA	11	73.3333
SVR models	SVR RBF	Startle	SH_EMG	3	20
SVR models	SVR RBF	Startle	FPS_EDA	1	6.66667
SVR models	SVR linear	Cognitive	dStroopTones	13	86.6667
SVR models	SVR linear	Cognitive	PVSAT	2	13.3333
SVR models	SVR linear	Recovery	IBI_recov	15	100
SVR models	SVR linear	Resting	RSA₄	8	53.3333
SVR models	SVR linear	Resting	BR	4	26.6667
SVR models	SVR linear	Resting	RSA₂	2	13.3333
SVR models	SVR linear	Resting	RSA₁	1	6.66667
SVR models	SVR linear	Startle	SH_EMG	15	100
SVR models	SVR polynomial	Cognitive	StroopColours	9	60
SVR models	SVR polynomial	Cognitive	PVSAT	2	13.3333
SVR models	SVR polynomial	Cognitive	dStroopColours	2	13.3333
SVR models	SVR polynomial	Cognitive	MOT	1	6.66667
SVR models	SVR polynomial	Cognitive	dStroopTones	1	6.66667
SVR models	SVR polynomial	Recovery	SMNA_react	5	33.3333
SVR models	SVR polynomial	Recovery	BR_recov	3	20
SVR models	SVR polynomial	Recovery	RSA_react	3	20
SVR models	SVR polynomial	Recovery	RSA_recov	2	13.3333
SVR models	SVR polynomial	Recovery	BRV_recov	1	6.66667
SVR models	SVR polynomial	Recovery	BR_react	1	6.66667
SVR models	SVR polynomial	Resting	BA	6	40
SVR models	SVR polynomial	Resting	BR	3	20
SVR models	SVR polynomial	Resting	RMSSD	2	13.3333
SVR models	SVR polynomial	Resting	IBI	1	6.66667
SVR models	SVR polynomial	Resting	RSA_PCA	1	6.66667
SVR models	SVR polynomial	Resting	RSA₃	1	6.66667
SVR models	SVR polynomial	Resting	RSA₄	1	6.66667
SVR models	SVR polynomial	Startle	SH_EMG	7	46.6667
SVR models	SVR polynomial	Startle	SR_EMG	3	20
SVR models	SVR polynomial	Startle	FPS_EMG	2	13.3333
SVR models	SVR polynomial	Startle	FPS_EDA	1	6.66667
SVR models	SVR polynomial	Startle	PPI_EDA	1	6.66667
SVR models	SVR polynomial	Startle	SR_EDA	1	6.66667
Tree-based models	Decision tree	Cognitive	StroopColours	11	73.3333
Tree-based models	Decision tree	Cognitive	dStroopColours	2	13.3333
Tree-based models	Decision tree	Cognitive	dStroopTones	1	6.66667
Tree-based models	Decision tree	Cognitive	dStroopTones	1	6.66667
Tree-based models	Decision tree	Recovery	RSA_react	7	46.6667
Tree-based models	Decision tree	Recovery	SMNA_react	3	20
Tree-based models	Decision tree	Recovery	BRV_recov	2	13.3333
Tree-based models	Decision tree	Recovery	BR_react	1	6.66667
Tree-based models	Decision tree	Recovery	RSA_recov	1	6.66667
Tree-based models	Decision tree	Recovery	SMNA_recov	1	6.66667
Tree-based models	Decision tree	Resting	BR	6	40
Tree-based models	Decision tree	Resting	RSA₃	3	20
Tree-based models	Decision tree	Resting	RMSSD	2	13.3333
Tree-based models	Decision tree	Resting	RSA₄	2	13.3333
Tree-based models	Decision tree	Resting	IBI	1	6.66667
Tree-based models	Decision tree	Resting	RSA₁	1	6.66667
Tree-based models	Decision tree	Startle	FPS_EMG	6	40
Tree-based models	Decision tree	Startle	SR_EDA	4	26.6667
Tree-based models	Decision tree	Startle	FPS_EDA	2	13.3333
Tree-based models	Decision tree	Startle	SH_EMG	1	6.66667
Tree-based models	Decision tree	Startle	PPI_EDA	1	6.66667
Tree-based models	Decision tree	Startle	SR_EMG	1	6.66667
Tree-based models	GBM	Cognitive	PVSAT	8	53.3333
Tree-based models	GBM	Cognitive	MOT	2	13.3333
Tree-based models	GBM	Cognitive	dStroopTones	2	13.3333
Tree-based models	GBM	Cognitive	StroopColours	2	13.3333
Tree-based models	GBM	Cognitive	dStroopColours	1	6.66667
Tree-based models	GBM	Recovery	RSA_react	5	33.3333
Tree-based models	GBM	Recovery	IBI_recov	4	26.6667
Tree-based models	GBM	Recovery	BR_react	1	6.66667
Tree-based models	GBM	Recovery	BR_recov	1	6.66667
Tree-based models	GBM	Recovery	IBI_react	1	6.66667
Tree-based models	GBM	Recovery	RSA_recov	1	6.66667
Tree-based models	GBM	Recovery	SMNA_react	1	6.66667
Tree-based models	GBM	Recovery	SMNA_recov	1	6.66667
Tree-based models	GBM	Resting	BA	11	73.3333
Tree-based models	GBM	Resting	BR	1	6.66667
Tree-based models	GBM	Resting	RSA_PCA	1	6.66667
Tree-based models	GBM	Resting	RMSSD	1	6.66667
Tree-based models	GBM	Resting	RSA₃	1	6.66667
Tree-based models	GBM	Startle	SH_EMG	6	40
Tree-based models	GBM	Startle	SR_EMG	6	40
Tree-based models	GBM	Startle	FPS_EMG	1	6.66667
Tree-based models	GBM	Startle	SH_EDA	1	6.66667
Tree-based models	GBM	Startle	SR_EDA	1	6.66667
Tree-based models	Random forest	Cognitive	PVSAT	7	46.6667
Tree-based models	Random forest	Cognitive	StroopColours	4	26.6667
Tree-based models	Random forest	Cognitive	dStroopTones	3	20
Tree-based models	Random forest	Cognitive	dStroopColours	1	6.66667
Tree-based models	Random forest	Recovery	BR_recov	6	40
Tree-based models	Random forest	Recovery	IBI_recov	3	20
Tree-based models	Random forest	Recovery	RSA_recov	2	13.3333
Tree-based models	Random forest	Recovery	BRV_react	1	6.66667
Tree-based models	Random forest	Recovery	RSA_react	1	6.66667
Tree-based models	Random forest	Recovery	SMNA_react	1	6.66667
Tree-based models	Random forest	Recovery	SMNA_recov	1	6.66667
Tree-based models	Random forest	Resting	BA	11	73.3333
Tree-based models	Random forest	Resting	BR	2	13.3333
Tree-based models	Random forest	Resting	IBI	1	6.66667
Tree-based models	Random forest	Resting	RSA₃	1	6.66667
Tree-based models	Random forest	Startle	SH_EMG	12	80
Tree-based models	Random forest	Startle	PPI_EDA	1	6.66667
Tree-based models	Random forest	Startle	SR_EDA	1	6.66667
Tree-based models	Random forest	Startle	SR_EMG	1	6.66667
kNN models	kNN k=10	Cognitive	dStroopTones	11	73.3333
kNN models	kNN k=10	Cognitive	PVSAT	3	20
kNN models	kNN k=10	Cognitive	StroopColours	1	6.66667
kNN models	kNN k=10	Recovery	IBI_recov	8	53.3333
kNN models	kNN k=10	Recovery	RSA_react	2	13.3333
kNN models	kNN k=10	Recovery	SMNA_recov	2	13.3333
kNN models	kNN k=10	Recovery	BRV_recov	1	6.66667
kNN models	kNN k=10	Recovery	BR_recov	1	6.66667
kNN models	kNN k=10	Recovery	SMNA_react	1	6.66667
kNN models	kNN k=10	Resting	RSA₄	5	33.3333
kNN models	kNN k=10	Resting	BR	3	20
kNN models	kNN k=10	Resting	BA	2	13.3333
kNN models	kNN k=10	Resting	IBI	2	13.3333
kNN models	kNN k=10	Resting	RSA_PCA	2	13.3333
kNN models	kNN k=10	Resting	RMSnSD	1	6.66667
kNN models	kNN k=10	Startle	SH_EMG	13	86.6667
kNN models	kNN k=10	Startle	PPI_EMG	1	6.66667
kNN models	kNN k=10	Startle	SR_EMG	1	6.66667
kNN models	kNN k=14	Cognitive	dStroopTones	10	66.6667
kNN models	kNN k=14	Cognitive	PVSAT	3	20
kNN models	kNN k=14	Cognitive	dStroopColours	1	6.66667
kNN models	kNN k=14	Cognitive	StroopColours	1	6.66667
kNN models	kNN k=14	Recovery	RSA_react	5	33.3333
kNN models	kNN k=14	Recovery	SMNA_react	4	26.6667
kNN models	kNN k=14	Recovery	IBI_recov	3	20
kNN models	kNN k=14	Recovery	SMNA_recov	2	13.3333
kNN models	kNN k=14	Recovery	BR_recov	1	6.66667
kNN models	kNN k=14	Resting	BA	7	46.6667
kNN models	kNN k=14	Resting	BR	3	20
kNN models	kNN k=14	Resting	RMSSD	2	13.3333
kNN models	kNN k=14	Resting	IBI	1	6.66667
kNN models	kNN k=14	Resting	RSA_PCA	1	6.66667
kNN models	kNN k=14	Resting	RSA₄	1	6.66667
kNN models	kNN k=14	Startle	SH_EMG	13	86.6667
kNN models	kNN k=14	Startle	SH_EDA	1	6.66667
kNN models	kNN k=14	Startle	SR_EMG	1	6.66667
kNN models	kNN k=2	Cognitive	dStroopColours	8	53.3333
kNN models	kNN k=2	Cognitive	StroopColours	4	26.6667
kNN models	kNN k=2	Cognitive	PVSAT	2	13.3333
kNN models	kNN k=2	Cognitive	dStroopTones	1	6.66667
kNN models	kNN k=2	Recovery	RSA_react	4	26.6667
kNN models	kNN k=2	Recovery	IBI_recov	3	20
kNN models	kNN k=2	Recovery	SMNA_react	3	20
kNN models	kNN k=2	Recovery	SMNA_recov	3	20
kNN models	kNN k=2	Recovery	BR_react	1	6.66667
kNN models	kNN k=2	Recovery	BR_recov	1	6.66667
kNN models	kNN k=2	Resting	BA	6	40
kNN models	kNN k=2	Resting	RMSnSD	3	20
kNN models	kNN k=2	Resting	RMSSD	2	13.3333
kNN models	kNN k=2	Resting	RSA₃	2	13.3333
kNN models	kNN k=2	Resting	IBI	1	6.66667
kNN models	kNN k=2	Resting	RSA_PCA	1	6.66667
kNN models	kNN k=2	Startle	SH_EMG	9	60
kNN models	kNN k=2	Startle	FPS_EMG	5	33.3333
kNN models	kNN k=2	Startle	SH_EDA	1	6.66667
kNN models	kNN k=5	Cognitive	PVSAT	10	66.6667
kNN models	kNN k=5	Cognitive	dStroopTones	4	26.6667
kNN models	kNN k=5	Cognitive	StroopColours	1	6.66667
kNN models	kNN k=5	Recovery	IBI_recov	8	53.3333
kNN models	kNN k=5	Recovery	BR_recov	2	13.3333
kNN models	kNN k=5	Recovery	SMNA_react	2	13.3333
kNN models	kNN k=5	Recovery	BRV_react	1	6.66667
kNN models	kNN k=5	Recovery	RSA_recov	1	6.66667
kNN models	kNN k=5	Recovery	SMNA_recov	1	6.66667
kNN models	kNN k=5	Resting	RMSSD	7	46.6667
kNN models	kNN k=5	Resting	RMSnSD	2	13.3333
kNN models	kNN k=5	Resting	RSA₄	2	13.3333
kNN models	kNN k=5	Resting	BA	1	6.66667
kNN models	kNN k=5	Resting	BR	1	6.66667
kNN models	kNN k=5	Resting	IBI	1	6.66667
kNN models	kNN k=5	Resting	RSA_PCA	1	6.66667
kNN models	kNN k=5	Startle	SH_EMG	14	93.3333
kNN models	kNN k=5	Startle	PPI_EDA	1	6.66667
kNN models	kNN k=7	Cognitive	PVSAT	7	46.6667
kNN models	kNN k=7	Cognitive	dStroopTones	7	46.6667
kNN models	kNN k=7	Cognitive	StroopColours	1	6.66667
kNN models	kNN k=7	Recovery	IBI_recov	6	40
kNN models	kNN k=7	Recovery	BR_recov	5	33.3333
kNN models	kNN k=7	Recovery	BRV_recov	2	13.3333
kNN models	kNN k=7	Recovery	SMNA_react	1	6.66667
kNN models	kNN k=7	Recovery	SMNA_recov	1	6.66667
kNN models	kNN k=7	Resting	BA	5	33.3333
kNN models	kNN k=7	Resting	RMSSD	3	20
kNN models	kNN k=7	Resting	IBI	2	13.3333
kNN models	kNN k=7	Resting	RSA_PCA	2	13.3333
kNN models	kNN k=7	Resting	HR	1	6.66667
kNN models	kNN k=7	Resting	RSA₃	1	6.66667
kNN models	kNN k=7	Resting	RSA₄	1	6.66667
kNN models	kNN k=7	Startle	SH_EMG	15	100
RVFLN	RVFLN	Cognitive	dStroopColours	5	33.3333
RVFLN	RVFLN	Cognitive	StroopColours	5	33.3333
RVFLN	RVFLN	Cognitive	dStroopTones	3	20
RVFLN	RVFLN	Cognitive	PVSAT	1	6.66667
RVFLN	RVFLN	Cognitive	N-back	1	6.66667
RVFLN	RVFLN	Recovery	BR_recov	4	26.6667
RVFLN	RVFLN	Recovery	SMNA_react	4	26.6667
RVFLN	RVFLN	Recovery	IBI_recov	2	13.3333
RVFLN	RVFLN	Recovery	RSA_react	2	13.3333
RVFLN	RVFLN	Recovery	RSA_recov	2	13.3333
RVFLN	RVFLN	Recovery	BRV_react	1	6.66667
RVFLN	RVFLN	Resting	BA	4	26.6667
RVFLN	RVFLN	Resting	RSA₄	3	20
RVFLN	RVFLN	Resting	BR	2	13.3333
RVFLN	RVFLN	Resting	RMSSD	2	13.3333
RVFLN	RVFLN	Resting	RSA₁	1	6.66667
RVFLN	RVFLN	Resting	RMSnSD	1	6.66667
RVFLN	RVFLN	Resting	RSA₃	1	6.66667
RVFLN	RVFLN	Resting	RSA₂	1	6.66667
RVFLN	RVFLN	Startle	SR_EMG	5	33.3333
RVFLN	RVFLN	Startle	SH_EMG	4	26.6667
RVFLN	RVFLN	Startle	FPS_EMG	3	20
RVFLN	RVFLN	Startle	SH_EDA	3	20
Other models	Bagging NN	Cognitive	dStroopTones	13	86.6667
Other models	Bagging NN	Cognitive	PVSAT	1	6.66667
Other models	Bagging NN	Cognitive	StroopColours	1	6.66667
Other models	Bagging NN	Recovery	IBI_recov	13	86.6667
Other models	Bagging NN	Recovery	SMNA_react	2	13.3333
Other models	Bagging NN	Resting	BA	8	53.3333
Other models	Bagging NN	Resting	RSA₄	6	40
Other models	Bagging NN	Resting	RMSSD	1	6.66667
Other models	Bagging NN	Startle	SH_EMG	15	100
Other models	Bayesian Ridge	Cognitive	dStroopTones	13	86.6667
Other models	Bayesian Ridge	Cognitive	PVSAT	2	13.3333
Other models	Bayesian Ridge	Recovery	IBI_recov	15	100
Other models	Bayesian Ridge	Resting	RSA₄	10	66.6667
Other models	Bayesian Ridge	Resting	BR	3	20
Other models	Bayesian Ridge	Resting	RSA₂	2	13.3333
Other models	Bayesian Ridge	Startle	SH_EMG	15	100
Other models	Polynomial regression	Cognitive	StroopColours	9	60
Other models	Polynomial regression	Cognitive	PVSAT	4	26.6667
Other models	Polynomial regression	Cognitive	dStroopColours	2	13.3333
Other models	Polynomial regression	Recovery	SMNA_react	10	66.6667
Other models	Polynomial regression	Recovery	BR_react	2	13.3333
Other models	Polynomial regression	Recovery	IBI_recov	2	13.3333
Other models	Polynomial regression	Recovery	RSA_react	1	6.66667
Other models	Polynomial regression	Resting	RMSSD	7	46.6667
Other models	Polynomial regression	Resting	RSA₄	3	20
Other models	Polynomial regression	Resting	IBI	2	13.3333
Other models	Polynomial regression	Resting	BR	1	6.66667
Other models	Polynomial regression	Resting	RMSnSD	1	6.66667
Other models	Polynomial regression	Resting	RSA₃	1	6.66667
Other models	Polynomial regression	Startle	SH_EMG	9	60
Other models	Polynomial regression	Startle	FPS_EMG	3	20
Other models	Polynomial regression	Startle	PPI_EDA	2	13.3333
Other models	Polynomial regression	Startle	SR_EMG	1	6.66667
Other models	RegNN	Cognitive	PVSAT	10	66.6667
Other models	RegNN	Cognitive	dStroopTones	3	20
Other models	RegNN	Cognitive	dStroopColours	1	6.66667
Other models	RegNN	Cognitive	StroopColours	1	6.66667
Other models	RegNN	Recovery	RSA_react	7	46.6667
Other models	RegNN	Recovery	RSA_recov	2	13.3333
Other models	RegNN	Recovery	SMNA_react	2	13.3333
Other models	RegNN	Recovery	BRV_react	1	6.66667
Other models	RegNN	Recovery	BRV_recov	1	6.66667
Other models	RegNN	Recovery	BR_react	1	6.66667
Other models	RegNN	Recovery	IBI_recov	1	6.66667
Other models	RegNN	Resting	RMSnSD	3	20
Other models	RegNN	Resting	BA	2	13.3333
Other models	RegNN	Resting	RMSSD	2	13.3333
Other models	RegNN	Resting	RSA₃	2	13.3333
Other models	RegNN	Resting	RSA₄	2	13.3333
Other models	RegNN	Resting	BR	1	6.66667
Other models	RegNN	Resting	HR	1	6.66667
Other models	RegNN	Resting	RSA_PCA	1	6.66667
Other models	RegNN	Resting	RSA₂	1	6.66667
Other models	RegNN	Startle	SR_EMG	5	33.3333
Other models	RegNN	Startle	SH_EMG	4	26.6667
Other models	RegNN	Startle	FPS_EMG	3	20
Other models	RegNN	Startle	SH_EDA	3	20
MRA	MRA	Resting	RSA₄	10	66.6667
MRA	MRA	Resting	BR	3	20
MRA	MRA	Resting	RSA₂	2	13.3333
MRA	MRA	Startle	SH_EMG	15	100
MRA	MRA	Recovery	IBI_recov	15	100
MRA	MRA	Cognitive	dStroopTones	13	86.6667
MRA	MRA	Cognitive	PVSAT	2	13.3333

## Sheet: All folds
Family	Fold	Model	Resting	Startle	Recovery	Cognitive
MRA	1	MRA	RSA₂	SH_EMG	IBI_recov	dStroopTones
MRA	2	MRA	RSA₄	SH_EMG	IBI_recov	dStroopTones
MRA	3	MRA	RSA₄	SH_EMG	IBI_recov	dStroopTones
MRA	4	MRA	RSA₄	SH_EMG	IBI_recov	dStroopTones
MRA	5	MRA	RSA₄	SH_EMG	IBI_recov	dStroopTones
MRA	6	MRA	RSA₄	SH_EMG	IBI_recov	dStroopTones
MRA	7	MRA	BR	SH_EMG	IBI_recov	PVSAT
MRA	8	MRA	RSA₄	SH_EMG	IBI_recov	dStroopTones
MRA	9	MRA	RSA₄	SH_EMG	IBI_recov	dStroopTones
MRA	10	MRA	BR	SH_EMG	IBI_recov	dStroopTones
MRA	11	MRA	RSA₄	SH_EMG	IBI_recov	dStroopTones
MRA	12	MRA	RSA₄	SH_EMG	IBI_recov	PVSAT
MRA	13	MRA	BR	SH_EMG	IBI_recov	dStroopTones
MRA	14	MRA	RSA₄	SH_EMG	IBI_recov	dStroopTones
MRA	15	MRA	RSA₂	SH_EMG	IBI_recov	dStroopTones
Ridge and LASSO	1	Ridge	RSA₂	SH_EMG	IBI_recov	dStroopTones
Ridge and LASSO	2	Ridge	RSA₄	SH_EMG	IBI_recov	dStroopTones
Ridge and LASSO	3	Ridge	RSA₄	SH_EMG	IBI_recov	dStroopTones
Ridge and LASSO	4	Ridge	RSA₄	SH_EMG	IBI_recov	dStroopTones
Ridge and LASSO	5	Ridge	RSA₄	SH_EMG	IBI_recov	dStroopTones
Ridge and LASSO	6	Ridge	RSA₄	SH_EMG	IBI_recov	dStroopTones
Ridge and LASSO	7	Ridge	BR	SH_EMG	IBI_recov	PVSAT
Ridge and LASSO	8	Ridge	RSA₄	SH_EMG	IBI_recov	dStroopTones
Ridge and LASSO	9	Ridge	RSA₄	SH_EMG	IBI_recov	dStroopTones
Ridge and LASSO	10	Ridge	BR	SH_EMG	IBI_recov	dStroopTones
Ridge and LASSO	11	Ridge	RSA₄	SH_EMG	IBI_recov	dStroopTones
Ridge and LASSO	12	Ridge	RSA₄	SH_EMG	IBI_recov	PVSAT
Ridge and LASSO	13	Ridge	BR	SH_EMG	IBI_recov	dStroopTones
Ridge and LASSO	14	Ridge	RSA₄	SH_EMG	IBI_recov	dStroopTones
Ridge and LASSO	15	Ridge	RSA₂	SH_EMG	IBI_recov	dStroopTones
Ridge and LASSO	1	LASSO	RSA₂	SH_EMG	IBI_recov	dStroopTones
Ridge and LASSO	2	LASSO	RSA₄	SH_EMG	IBI_recov	dStroopTones
Ridge and LASSO	3	LASSO	RSA₄	SH_EMG	IBI_recov	dStroopTones
Ridge and LASSO	4	LASSO	RSA₄	SH_EMG	IBI_recov	dStroopTones
Ridge and LASSO	5	LASSO	RSA₄	SH_EMG	IBI_recov	dStroopTones
Ridge and LASSO	6	LASSO	RSA₄	SH_EMG	IBI_recov	dStroopTones
Ridge and LASSO	7	LASSO	RMSSD	SH_EMG	IBI_recov	PVSAT
Ridge and LASSO	8	LASSO	RSA₄	SH_EMG	IBI_recov	dStroopTones
Ridge and LASSO	9	LASSO	RSA₄	SH_EMG	IBI_recov	dStroopTones
Ridge and LASSO	10	LASSO	BR	SH_EMG	IBI_recov	dStroopTones
Ridge and LASSO	11	LASSO	RSA₄	SH_EMG	IBI_recov	dStroopTones
Ridge and LASSO	12	LASSO	RSA₄	SH_EMG	IBI_recov	PVSAT
Ridge and LASSO	13	LASSO	BR	SH_EMG	IBI_recov	dStroopTones
Ridge and LASSO	14	LASSO	RSA₄	SH_EMG	IBI_recov	dStroopTones
Ridge and LASSO	15	LASSO	BR	SH_EMG	IBI_recov	dStroopTones
SVR models	1	SVR linear	RSA₂	SH_EMG	IBI_recov	dStroopTones
SVR models	2	SVR linear	RSA₄	SH_EMG	IBI_recov	dStroopTones
SVR models	3	SVR linear	BR	SH_EMG	IBI_recov	dStroopTones
SVR models	4	SVR linear	RSA₄	SH_EMG	IBI_recov	dStroopTones
SVR models	5	SVR linear	BR	SH_EMG	IBI_recov	dStroopTones
SVR models	6	SVR linear	RSA₄	SH_EMG	IBI_recov	dStroopTones
SVR models	7	SVR linear	RSA₁	SH_EMG	IBI_recov	PVSAT
SVR models	8	SVR linear	RSA₄	SH_EMG	IBI_recov	dStroopTones
SVR models	9	SVR linear	RSA₄	SH_EMG	IBI_recov	dStroopTones
SVR models	10	SVR linear	BR	SH_EMG	IBI_recov	dStroopTones
SVR models	11	SVR linear	RSA₄	SH_EMG	IBI_recov	dStroopTones
SVR models	12	SVR linear	RSA₄	SH_EMG	IBI_recov	PVSAT
SVR models	13	SVR linear	BR	SH_EMG	IBI_recov	dStroopTones
SVR models	14	SVR linear	RSA₄	SH_EMG	IBI_recov	dStroopTones
SVR models	15	SVR linear	RSA₂	SH_EMG	IBI_recov	dStroopTones
SVR models	1	SVR polynomial	RSA₃	SH_EMG	RSA_recov	StroopColours
SVR models	2	SVR polynomial	IBI	SR_EMG	RSA_react	StroopColours
SVR models	3	SVR polynomial	BA	FPS_EMG	BR_recov	StroopColours
SVR models	4	SVR polynomial	RSA₄	SH_EMG	SMNA_react	StroopColours
SVR models	5	SVR polynomial	BA	SR_EMG	BR_recov	PVSAT
SVR models	6	SVR polynomial	RMSSD	SH_EMG	RSA_react	StroopColours
SVR models	7	SVR polynomial	BA	FPS_EDA	SMNA_react	StroopColours
SVR models	8	SVR polynomial	BA	SH_EMG	SMNA_react	StroopColours
SVR models	9	SVR polynomial	BA	SH_EMG	SMNA_react	StroopColours
SVR models	10	SVR polynomial	BR	SH_EMG	SMNA_react	StroopColours
SVR models	11	SVR polynomial	BR	SR_EDA	BR_recov	MOT
SVR models	12	SVR polynomial	RMSSD	FPS_EMG	BRV_recov	PVSAT
SVR models	13	SVR polynomial	BA	SR_EMG	RSA_react	dStroopColours
SVR models	14	SVR polynomial	BR	PPI_EDA	BR_react	dStroopTones
SVR models	15	SVR polynomial	RSA_PCA	SH_EMG	RSA_recov	dStroopColours
SVR models	1	SVR RBF	RSA_PCA	SH_EDA	IBI_recov	PVSAT
SVR models	2	SVR RBF	BA	SH_EDA	IBI_recov	PVSAT
SVR models	3	SVR RBF	BA	SH_EDA	SMNA_recov	PVSAT
SVR models	4	SVR RBF	BA	SH_EDA	IBI_recov	PVSAT
SVR models	5	SVR RBF	RSA₃	SH_EDA	IBI_recov	PVSAT
SVR models	6	SVR RBF	BA	SH_EDA	IBI_recov	PVSAT
SVR models	7	SVR RBF	BA	SH_EMG	IBI_recov	PVSAT
SVR models	8	SVR RBF	BA	SH_EDA	IBI_recov	PVSAT
SVR models	9	SVR RBF	BA	SH_EMG	IBI_recov	PVSAT
SVR models	10	SVR RBF	BA	SH_EDA	IBI_react	PVSAT
SVR models	11	SVR RBF	BA	SH_EMG	IBI_recov	PVSAT
SVR models	12	SVR RBF	RMSnSD	FPS_EDA	BRV_recov	dStroopTones
SVR models	13	SVR RBF	BA	SH_EDA	IBI_recov	PVSAT
SVR models	14	SVR RBF	BA	SH_EDA	BRV_react	PVSAT
SVR models	15	SVR RBF	RSA₃	SH_EDA	IBI_recov	PVSAT
Tree-based models	1	Decision tree	RSA₃	SR_EDA	RSA_recov	StroopColours
Tree-based models	2	Decision tree	BR	FPS_EMG	SMNA_react	StroopColours
Tree-based models	3	Decision tree	BR	FPS_EMG	SMNA_react	StroopColours
Tree-based models	4	Decision tree	BR	FPS_EMG	SMNA_react	StroopColours
Tree-based models	5	Decision tree	BR	FPS_EMG	RSA_react	StroopColours
Tree-based models	6	Decision tree	BR	FPS_EMG	BRV_recov	dStroopColours
Tree-based models	7	Decision tree	RSA₁	FPS_EDA	SMNA_recov	dStroopColours
Tree-based models	8	Decision tree	RMSSD	SR_EMG	RSA_react	StroopColours
Tree-based models	9	Decision tree	RSA₄	FPS_EDA	RSA_react	StroopColours
Tree-based models	10	Decision tree	IBI	SR_EDA	RSA_react	StroopColours
Tree-based models	11	Decision tree	RSA₃	SR_EDA	RSA_react	StroopColours
Tree-based models	12	Decision tree	BR	SR_EDA	BRV_recov	dStroopTones
Tree-based models	13	Decision tree	RMSSD	FPS_EMG	RSA_react	StroopColours
Tree-based models	14	Decision tree	RSA₄	PPI_EDA	RSA_react	StroopColours
Tree-based models	15	Decision tree	RSA₃	SH_EMG	BR_react	dStroopTones
Tree-based models	1	Random forest	BA	SH_EMG	RSA_recov	PVSAT
Tree-based models	2	Random forest	BA	SH_EMG	BR_recov	dStroopTones
Tree-based models	3	Random forest	BA	SH_EMG	BR_recov	PVSAT
Tree-based models	4	Random forest	BA	SR_EMG	BR_recov	PVSAT
Tree-based models	5	Random forest	BA	SH_EMG	SMNA_recov	StroopColours
Tree-based models	6	Random forest	IBI	SH_EMG	IBI_recov	PVSAT
Tree-based models	7	Random forest	BA	SH_EMG	BR_recov	PVSAT
Tree-based models	8	Random forest	BA	SH_EMG	BR_recov	PVSAT
Tree-based models	9	Random forest	BR	SH_EMG	RSA_recov	dStroopTones
Tree-based models	10	Random forest	BR	SR_EDA	IBI_recov	dStroopTones
Tree-based models	11	Random forest	RSA₃	SH_EMG	IBI_recov	PVSAT
Tree-based models	12	Random forest	BA	PPI_EDA	SMNA_react	StroopColours
Tree-based models	13	Random forest	BA	SH_EMG	BR_recov	StroopColours
Tree-based models	14	Random forest	BA	SH_EMG	BRV_react	dStroopColours
Tree-based models	15	Random forest	BA	SH_EMG	RSA_react	StroopColours
Tree-based models	1	GBM	RSA₃	SH_EMG	SMNA_react	MOT
Tree-based models	2	GBM	BA	SH_EMG	RSA_react	dStroopTones
Tree-based models	3	GBM	BA	SH_EDA	BR_recov	PVSAT
Tree-based models	4	GBM	BA	SR_EMG	RSA_react	PVSAT
Tree-based models	5	GBM	BA	SH_EMG	RSA_react	PVSAT
Tree-based models	6	GBM	BA	SR_EMG	IBI_recov	PVSAT
Tree-based models	7	GBM	BA	SH_EMG	RSA_react	PVSAT
Tree-based models	8	GBM	BA	SR_EMG	RSA_react	PVSAT
Tree-based models	9	GBM	BA	SR_EMG	IBI_recov	MOT
Tree-based models	10	GBM	BA	SH_EMG	IBI_react	StroopColours
Tree-based models	11	GBM	BR	SR_EMG	IBI_recov	PVSAT
Tree-based models	12	GBM	BA	SR_EDA	BR_react	PVSAT
Tree-based models	13	GBM	BA	SR_EMG	SMNA_recov	StroopColours
Tree-based models	14	GBM	RMSSD	SH_EMG	IBI_recov	dStroopTones
Tree-based models	15	GBM	RSA_PCA	FPS_EMG	RSA_recov	dStroopColours
kNN models	1	kNN k=2	RSA_PCA	FPS_EMG	SMNA_react	dStroopColours
kNN models	2	kNN k=2	BA	SH_EMG	RSA_react	dStroopTones
kNN models	3	kNN k=2	BA	SH_EMG	SMNA_recov	dStroopColours
kNN models	4	kNN k=2	BA	SH_EMG	SMNA_recov	dStroopColours
kNN models	5	kNN k=2	BA	SH_EMG	SMNA_recov	dStroopColours
kNN models	6	kNN k=2	BA	SH_EMG	IBI_recov	dStroopColours
kNN models	7	kNN k=2	RMSSD	FPS_EMG	RSA_react	PVSAT
kNN models	8	kNN k=2	RMSnSD	FPS_EMG	RSA_react	StroopColours
kNN models	9	kNN k=2	RMSnSD	SH_EMG	RSA_react	StroopColours
kNN models	10	kNN k=2	BA	SH_EMG	BR_recov	dStroopColours
kNN models	11	kNN k=2	RSA₃	FPS_EMG	SMNA_react	PVSAT
kNN models	12	kNN k=2	RMSnSD	FPS_EMG	SMNA_react	StroopColours
kNN models	13	kNN k=2	IBI	SH_EMG	IBI_recov	dStroopColours
kNN models	14	kNN k=2	RMSSD	SH_EMG	IBI_recov	StroopColours
kNN models	15	kNN k=2	RSA₃	SH_EDA	BR_react	dStroopColours
kNN models	1	kNN k=5	RMSnSD	SH_EMG	SMNA_react	PVSAT
kNN models	2	kNN k=5	RSA₄	SH_EMG	IBI_recov	dStroopTones
kNN models	3	kNN k=5	RMSSD	SH_EMG	IBI_recov	PVSAT
kNN models	4	kNN k=5	RMSSD	SH_EMG	IBI_recov	PVSAT
kNN models	5	kNN k=5	RSA_PCA	SH_EMG	BR_recov	PVSAT
kNN models	6	kNN k=5	IBI	SH_EMG	IBI_recov	dStroopTones
kNN models	7	kNN k=5	RMSSD	SH_EMG	SMNA_recov	PVSAT
kNN models	8	kNN k=5	RMSSD	SH_EMG	IBI_recov	PVSAT
kNN models	9	kNN k=5	RMSSD	SH_EMG	IBI_recov	PVSAT
kNN models	10	kNN k=5	BA	SH_EMG	BR_recov	PVSAT
kNN models	11	kNN k=5	RSA₄	SH_EMG	IBI_recov	dStroopTones
kNN models	12	kNN k=5	RMSnSD	PPI_EDA	SMNA_react	StroopColours
kNN models	13	kNN k=5	RMSSD	SH_EMG	IBI_recov	PVSAT
kNN models	14	kNN k=5	RMSSD	SH_EMG	BRV_react	PVSAT
kNN models	15	kNN k=5	BR	SH_EMG	RSA_recov	dStroopTones
kNN models	1	kNN k=7	BA	SH_EMG	SMNA_react	dStroopTones
kNN models	2	kNN k=7	HR	SH_EMG	BRV_recov	dStroopTones
kNN models	3	kNN k=7	BA	SH_EMG	BR_recov	PVSAT
kNN models	4	kNN k=7	RSA₃	SH_EMG	BR_recov	PVSAT
kNN models	5	kNN k=7	RSA_PCA	SH_EMG	IBI_recov	PVSAT
kNN models	6	kNN k=7	IBI	SH_EMG	BRV_recov	dStroopTones
kNN models	7	kNN k=7	RMSSD	SH_EMG	IBI_recov	PVSAT
kNN models	8	kNN k=7	BA	SH_EMG	IBI_recov	dStroopTones
kNN models	9	kNN k=7	RSA₄	SH_EMG	SMNA_recov	dStroopTones
kNN models	10	kNN k=7	RSA_PCA	SH_EMG	BR_recov	dStroopTones
kNN models	11	kNN k=7	RMSSD	SH_EMG	IBI_recov	PVSAT
kNN models	12	kNN k=7	BA	SH_EMG	IBI_recov	StroopColours
kNN models	13	kNN k=7	IBI	SH_EMG	BR_recov	dStroopTones
kNN models	14	kNN k=7	RMSSD	SH_EMG	IBI_recov	PVSAT
kNN models	15	kNN k=7	BA	SH_EMG	BR_recov	PVSAT
kNN models	1	kNN k=10	RSA_PCA	SH_EMG	IBI_recov	dStroopTones
kNN models	2	kNN k=10	BR	SH_EMG	RSA_react	PVSAT
kNN models	3	kNN k=10	BR	SH_EMG	RSA_react	PVSAT
kNN models	4	kNN k=10	RSA₄	SH_EMG	IBI_recov	dStroopTones
kNN models	5	kNN k=10	RSA₄	SH_EMG	IBI_recov	PVSAT
kNN models	6	kNN k=10	IBI	SH_EMG	BRV_recov	dStroopTones
kNN models	7	kNN k=10	BA	SH_EMG	BR_recov	dStroopTones
kNN models	8	kNN k=10	RSA₄	PPI_EMG	SMNA_recov	dStroopTones
kNN models	9	kNN k=10	RSA₄	SH_EMG	SMNA_react	dStroopTones
kNN models	10	kNN k=10	RSA_PCA	SH_EMG	IBI_recov	dStroopTones
kNN models	11	kNN k=10	BA	SH_EMG	IBI_recov	dStroopTones
kNN models	12	kNN k=10	RMSnSD	SH_EMG	IBI_recov	StroopColours
kNN models	13	kNN k=10	IBI	SR_EMG	SMNA_recov	dStroopTones
kNN models	14	kNN k=10	RSA₄	SH_EMG	IBI_recov	dStroopTones
kNN models	15	kNN k=10	BR	SH_EMG	IBI_recov	dStroopTones
kNN models	1	kNN k=14	BA	SH_EMG	SMNA_react	dStroopTones
kNN models	2	kNN k=14	BR	SH_EMG	SMNA_react	dStroopTones
kNN models	3	kNN k=14	BA	SH_EMG	RSA_react	dStroopTones
kNN models	4	kNN k=14	BA	SH_EDA	SMNA_recov	PVSAT
kNN models	5	kNN k=14	RSA₄	SH_EMG	RSA_react	dStroopTones
kNN models	6	kNN k=14	BA	SH_EMG	BR_recov	dStroopTones
kNN models	7	kNN k=14	RMSSD	SH_EMG	RSA_react	PVSAT
kNN models	8	kNN k=14	BA	SH_EMG	IBI_recov	dStroopTones
kNN models	9	kNN k=14	BR	SR_EMG	RSA_react	dStroopColours
kNN models	10	kNN k=14	IBI	SH_EMG	IBI_recov	dStroopTones
kNN models	11	kNN k=14	BA	SH_EMG	SMNA_react	dStroopTones
kNN models	12	kNN k=14	BR	SH_EMG	SMNA_react	StroopColours
kNN models	13	kNN k=14	RMSSD	SH_EMG	SMNA_recov	PVSAT
kNN models	14	kNN k=14	BA	SH_EMG	IBI_recov	dStroopTones
kNN models	15	kNN k=14	RSA_PCA	SH_EMG	RSA_react	dStroopTones
RVFLN	1	RVFLN	BA	SH_EMG	SMNA_react	PVSAT
RVFLN	2	RVFLN	RSA₄	SR_EMG	BR_recov	N-back
RVFLN	3	RVFLN	BA	SH_EDA	SMNA_react	dStroopColours
RVFLN	4	RVFLN	RSA₄	FPS_EMG	IBI_recov	StroopColours
RVFLN	5	RVFLN	RSA₄	SH_EMG	RSA_recov	dStroopTones
RVFLN	6	RVFLN	RMSSD	FPS_EMG	RSA_react	dStroopColours
RVFLN	7	RVFLN	RSA₁	SH_EMG	RSA_react	StroopColours
RVFLN	8	RVFLN	RMSnSD	SH_EDA	SMNA_react	StroopColours
RVFLN	9	RVFLN	BR	SR_EMG	IBI_recov	dStroopColours
RVFLN	10	RVFLN	BA	SH_EDA	BR_recov	dStroopTones
RVFLN	11	RVFLN	RSA₃	SR_EMG	BR_recov	StroopColours
RVFLN	12	RVFLN	BA	FPS_EMG	SMNA_react	dStroopColours
RVFLN	13	RVFLN	RMSSD	SH_EMG	BR_recov	dStroopTones
RVFLN	14	RVFLN	BR	SR_EMG	BRV_react	StroopColours
RVFLN	15	RVFLN	RSA₂	SR_EMG	RSA_recov	dStroopColours
Other models	1	Polynomial regression	RMSnSD	SH_EMG	SMNA_react	StroopColours
Other models	2	Polynomial regression	IBI	FPS_EMG	IBI_recov	PVSAT
Other models	3	Polynomial regression	RMSSD	SH_EMG	SMNA_react	StroopColours
Other models	4	Polynomial regression	RMSSD	SH_EMG	SMNA_react	StroopColours
Other models	5	Polynomial regression	RSA₄	PPI_EDA	RSA_react	PVSAT
Other models	6	Polynomial regression	RMSSD	SH_EMG	SMNA_react	StroopColours
Other models	7	Polynomial regression	RMSSD	SH_EMG	SMNA_react	StroopColours
Other models	8	Polynomial regression	RMSSD	SH_EMG	SMNA_react	StroopColours
Other models	9	Polynomial regression	RMSSD	SH_EMG	SMNA_react	StroopColours
Other models	10	Polynomial regression	BR	FPS_EMG	SMNA_react	PVSAT
Other models	11	Polynomial regression	RMSSD	SH_EMG	SMNA_react	StroopColours
Other models	12	Polynomial regression	RSA₄	SH_EMG	SMNA_react	StroopColours
Other models	13	Polynomial regression	IBI	FPS_EMG	IBI_recov	PVSAT
Other models	14	Polynomial regression	RSA₄	PPI_EDA	BR_react	dStroopColours
Other models	15	Polynomial regression	RSA₃	SR_EMG	BR_react	dStroopColours
Other models	1	RegNN	RSA₂	SH_EMG	RSA_recov	PVSAT
Other models	2	RegNN	HR	SR_EMG	RSA_react	dStroopTones
Other models	3	RegNN	RMSSD	SR_EMG	RSA_react	PVSAT
Other models	4	RegNN	RSA₄	SH_EDA	RSA_react	PVSAT
Other models	5	RegNN	RSA_PCA	SH_EDA	IBI_recov	PVSAT
Other models	6	RegNN	RMSSD	FPS_EMG	BRV_recov	PVSAT
Other models	7	RegNN	BA	SH_EMG	RSA_react	PVSAT
Other models	8	RegNN	RMSnSD	SR_EMG	RSA_react	PVSAT
Other models	9	RegNN	RMSnSD	SR_EMG	RSA_react	PVSAT
Other models	10	RegNN	BR	SH_EMG	SMNA_react	dStroopTones
Other models	11	RegNN	RSA₃	SR_EMG	RSA_recov	dStroopTones
Other models	12	RegNN	RMSnSD	SH_EMG	SMNA_react	StroopColours
Other models	13	RegNN	BA	SH_EDA	RSA_react	PVSAT
Other models	14	RegNN	RSA₄	FPS_EMG	BRV_react	PVSAT
Other models	15	RegNN	RSA₃	FPS_EMG	BR_react	dStroopColours
Other models	1	Bayesian Ridge	RSA₂	SH_EMG	IBI_recov	dStroopTones
Other models	2	Bayesian Ridge	RSA₄	SH_EMG	IBI_recov	dStroopTones
Other models	3	Bayesian Ridge	RSA₄	SH_EMG	IBI_recov	dStroopTones
Other models	4	Bayesian Ridge	RSA₄	SH_EMG	IBI_recov	dStroopTones
Other models	5	Bayesian Ridge	RSA₄	SH_EMG	IBI_recov	dStroopTones
Other models	6	Bayesian Ridge	RSA₄	SH_EMG	IBI_recov	dStroopTones
Other models	7	Bayesian Ridge	BR	SH_EMG	IBI_recov	PVSAT
Other models	8	Bayesian Ridge	RSA₄	SH_EMG	IBI_recov	dStroopTones
Other models	9	Bayesian Ridge	RSA₄	SH_EMG	IBI_recov	dStroopTones
Other models	10	Bayesian Ridge	BR	SH_EMG	IBI_recov	dStroopTones
Other models	11	Bayesian Ridge	RSA₄	SH_EMG	IBI_recov	dStroopTones
Other models	12	Bayesian Ridge	RSA₄	SH_EMG	IBI_recov	PVSAT
Other models	13	Bayesian Ridge	BR	SH_EMG	IBI_recov	dStroopTones
Other models	14	Bayesian Ridge	RSA₄	SH_EMG	IBI_recov	dStroopTones
Other models	15	Bayesian Ridge	RSA₂	SH_EMG	IBI_recov	dStroopTones
Other models	1	Bagging NN	BA	SH_EMG	IBI_recov	dStroopTones
Other models	2	Bagging NN	RSA₄	SH_EMG	IBI_recov	dStroopTones
Other models	3	Bagging NN	BA	SH_EMG	IBI_recov	dStroopTones
Other models	4	Bagging NN	RSA₄	SH_EMG	IBI_recov	dStroopTones
Other models	5	Bagging NN	RSA₄	SH_EMG	IBI_recov	dStroopTones
Other models	6	Bagging NN	BA	SH_EMG	IBI_recov	dStroopTones
Other models	7	Bagging NN	RMSSD	SH_EMG	IBI_recov	PVSAT
Other models	8	Bagging NN	RSA₄	SH_EMG	IBI_recov	dStroopTones
Other models	9	Bagging NN	RSA₄	SH_EMG	IBI_recov	dStroopTones
Other models	10	Bagging NN	BA	SH_EMG	SMNA_react	dStroopTones
Other models	11	Bagging NN	BA	SH_EMG	IBI_recov	dStroopTones
Other models	12	Bagging NN	BA	SH_EMG	SMNA_react	StroopColours
Other models	13	Bagging NN	BA	SH_EMG	IBI_recov	dStroopTones
Other models	14	Bagging NN	RSA₄	SH_EMG	IBI_recov	dStroopTones
Other models	15	Bagging NN	BA	SH_EMG	IBI_recov	dStroopTones
