# Supplementary material for: Comparative analysis of machine-learning methods for prediction of pilot performance during startle events from neuropsychophysiological features of stress resilience and cognitive task scores
Source: Front Physiol. 2026 Jul 10;17:1879388. doi: 10.3389/fphys.2026.1879388 (PMC13395618; doi:10.3389/fphys.2026.1879388)
Supplement: Supplementary file 3 [file Table2.xlsx]

## Sheet: Table S2 Hyperparameters
Supplementary Table S2. Model parameters and hyperparameters used across all feature-selection strategies
All analyses were performed in MATLAB R2024b. The same model parameters/hyperparameters were used across all feature-selection strategies; only the feature-selection procedure differed. Parameters not explicitly specified were left at MATLAB R2024b default values.
Model	Implementation / function	Explicit model parameters / hyperparameters	Unspecified parameters	Reproducibility notes
MRA	Multiple-regression analysis / ordinary least-squares linear regression	No tunable model hyperparameters. Linear model fitted using the selected four-feature input set.	None beyond the ordinary least-squares implementation used in MATLAB/code.	Used as the interpretable baseline/reference model.
Ridge	MATLAB ridge regression	L2 penalty λ = 1; ridge called with k = 1 and scaling flag = 0 in ridge(..., λ, 0).	Other settings not explicitly specified were MATLAB R2024b defaults.	Predictors and outcome were already standardized/normalized within the training fold before model fitting.
LASSO	MATLAB lasso	L1 penalty Lambda = 0.1.	Other lasso options not explicitly specified were MATLAB R2024b defaults.	Predictors and outcome were already standardized/normalized within the training fold before model fitting.
Decision Tree	MATLAB fitrtree	No tree-specific hyperparameters explicitly set.	All split, pruning, leaf-size, surrogate-split, and related settings were MATLAB R2024b defaults.	Single regression tree fitted to the selected four-feature input set.
Random Forest	MATLAB fitrensemble	Method = Bag; NumLearningCycles = 30; base learner = templateTree('MinLeafSize', 2).	All other ensemble and tree parameters were MATLAB R2024b defaults.	Bagging ensemble of regression trees. This was the random-forest-type model used in the comparison.
GBM	MATLAB fitrensemble	Method = LSBoost; NumLearningCycles = 100.	Learning rate, base learner settings, and other ensemble options were MATLAB R2024b defaults unless explicitly specified in code.	Least-squares boosting regression ensemble.
SVR linear	MATLAB fitrsvm	KernelFunction = linear; Standardize = false.	BoxConstraint, Epsilon, KernelScale, solver, and other options were MATLAB R2024b defaults.	Standardize was false because predictors were manually standardized within each training fold.
SVR poly	MATLAB fitrsvm	KernelFunction = polynomial; Standardize = false.	BoxConstraint, Epsilon, KernelScale, PolynomialOrder, solver, and other options were MATLAB R2024b defaults.	Standardize was false because predictors were manually standardized within each training fold.
SVR rbf	MATLAB fitrsvm	KernelFunction = gaussian; Standardize = false.	BoxConstraint, Epsilon, KernelScale, solver, and other options were MATLAB R2024b defaults.	Gaussian kernel corresponds to RBF SVR. Standardize was false because predictors were manually standardized within each training fold.
kNN (best k)	Custom MATLAB kNNRegression function	k values evaluated = 2, 5, 7, 10, 14; distance metric = Euclidean distance using pdist2; neighbor weighting = uniform; prediction rule = arithmetic mean of the k nearest training outcomes; constraint: k ≤ number of training samples.	No additional model parameters.	The manuscript reports the best-performing k. Distances were computed in the standardized four-feature space, and predictions were made on normalized outcomes.
RVFLN	Custom RVFL_train_val_regression function	N = 389 hidden neurons; bias = false; link = true; ActivationFunction = sign; seed = 42; RandomType = Gaussian; Scale = 3.4005; Scalemode = 1; mode = 2; C = 0.03933.	No additional RVFL settings beyond those in the option structure and function defaults.	Random seed fixed at 42 for RVFL random weights.
RegNN	MATLAB fitrnet	LayerSizes = 60; Activations = sigmoid; Lambda = 0.01; Standardize = false; random seed = 42.	Optimizer/training options and other fitrnet parameters were MATLAB R2024b defaults.	Single-hidden-layer regression neural network. Standardize was false because predictors were manually standardized within each training fold.
Polynomial	Custom polynomial regression with least-squares fitting	Polynomial degree = 2; polynomial expansion included powers x and x² for each standardized predictor; no cross-product/interaction terms.	No additional model hyperparameters.	Coefficients estimated using ordinary least squares. No explicit intercept column was included in the provided code.
Bayesian Ridge	Custom ridge-style closed-form regularized linear model	Regularization parameter λ = 0.1; coefficients computed as (X'X + λI)^(-1)X'y.	No additional model hyperparameters.	Implemented as a ridge-style regularized linear model.
Bagging NN	Custom bagging ensemble of MATLAB fitrnet models	Number of bagged networks = 100; bootstrap sample size = training-fold sample size; base learner LayerSizes = [20 10 5]; Standardize = false; prediction aggregation = mean of base-network predictions; random seed = 42.	fitrnet training options, activation function, regularization, and other base-learner parameters were MATLAB R2024b defaults unless explicitly specified.	Each base network was trained on a bootstrap sample drawn with replacement from the training fold.
